# Supplementary material for: High-Resolution CT Findings in Interstitial Lung Disease Associated with Connective Tissue Diseases: Differentiating Patterns for Clinical Practice—A Systematic Review with Meta-Analysis
Source: J Clin Med. 2025 Aug 31;14(17):6164. doi: 10.3390/jcm14176164 (PMC12429569; doi:10.3390/jcm14176164)
Supplement: Supplementary file 1 [file jcm-14-06164-s001.zip]

Archive with 1 entries (1 files):
- jcm-3831158-supplementary.pdf
